# Supplementary material for: Emerging knowledge of the organelle outer membranes – research snapshots and an updated list of the chloroplast outer envelope proteins
Source: Front Plant Sci. 2015 Apr 30;6:278. doi: 10.3389/fpls.2015.00278 (PMC4415399; doi:10.3389/fpls.2015.00278)
Supplement: Table S1 — Extended names, curated locations and some other information of 117 proteins listed in Table 1. [file TableS1.XLSX]

## Sheet: Table S1
Table S1. Proteins identified or predicted to be in the outer membrane of the Arabidopsis chloroplast envelope.
aArabidopsis gene identifier (AGI) number, which represents the systematic designation given to each locus, gene, and its corresponding protein product by The Arabidopsis Information Resource (TAIR) (https://www.arabidopsis.org/).
bCommon names, extended names and functional categories are based on literatures and databases cited in this Table. DUF stands for domain of unknown function defined in the protein family (Pfam) database (http://pfam.xfam.org/) (Finn et al., 2014).
cThe list includes proteins from two earlier review articles: (i) Inoue (2007) and (ii) Breuers et al. (2011); two recent proteomics studies on the chloroplast outer envelope membrane: (iii) Simm et al. (2013) and (iv) Gutierrez-Carbonell et al. (2014); and five reports on individual outer envelope proteins: (v) PAP2 by Sun et al. (2012), (vi) SP1 by Ling et al. (2012), (vii) OEP23 by Goetze et a…
dYES indicates that the given protein was found in the chloroplast envelope proteomic studies (Ferro et al., 2003;Froehlich et al., 2003;Ferro et al., 2010), which are listed in The Plant Proteome Database (PPDB: http://ppdb.tc.cornell.edu/) (Sun et al., 2009).
eProteins found in the mitochondrial outer membrane by (x) Duncan et al. (2013) or (xi) Marty et al. (2014).
fThe location of each protein under the given accession number curated by PPDB, AT_CHLORO (http://at-chloro.prabi.fr/at_chloro/) (Ferro et al., 2010) or TAIR.
gThe predicted number of transmembrane alpha-helices within each protein by Aramemnon (http://aramemnon.uni-koeln.de/) or TMHMM (http://www.cbs.dtu.dk/services/TMHMM/).
hThe predicted location of each protein based on its N-terminal sequence by Target P (http://www.cbs.dtu.dk/services/TargetP/) (Emanuelsson et al., 2007).
iThe molecular weight (MW) (kD) and isoelectric point (PI) of each protein without a predicted target signal regions as described in PPDB.
AGI no.a	Nameb	Extended nameb	Categoriesb	Referencesc	Enveloped	MitoOMe	Protein Accessionf	PPDB Loc.f	AT_CHLORO Loc.f	TAIR Loc.f	Aramemnong	TMHMMg	TargetPh	Calc.Mwi	Calc.PIi
At1g02280	Toc33	translocon at the outer-envelope-membrane of chloroplasts 33	protein import components and their homologs	(i)(ii)	YES		AT1G02280.1	envelope-outer-integral	Ch/E/OM	chloroplast outer membrane		0	_	32.93	9.11
At1g02560	ClpP5	nuclear encoded CLP protease 5	proteolysis	(iv)	YES		AT1G02560.1	plastid stroma	Ch/S & Ch/E	chloroplastic endopeptidase Clp complex & chloroplast stroma & thylakoid (sensu Viridiplantae)		0	C	32.36	8.35
At1g07930	E-Tu	GTP binding Elongation factor 1-alpha; Tu family protein	protein synthesis	(iii)			AT1G07930.1	not plastid		mitochondrion		0	_	49.5	9.19
At1g09340	HIP1.3/Rap38/CSP41B	HIP1.3 (cytosol - heteroglycan-interaction) or Rap38/CSP41B (plastid-RNA binding)	protein synthesis	(iv)	YES		AT1G09340.1	plastid stroma; cytosol	Ch/S ?? & Ch/Th ?? & Ch/E ??			0	_	42.62	8.19
At1g09920		TRAF-type zinc finger-related	unknown	(iii)		(xi)	AT1G09920.1				1	1	_	21.85	7.52
At1g12230	transaldolase	transaldolase	carbohydrate metabolism & regulation	(iv)	YES		AT1G12230.1	plastid stroma	Ch/E & Ch/S & Ch/Th			0	C	43.99	6.41
At1g13900	PAP2	purple acid phosphatases superfamily protein	carbohydrate metabolism & regulation	(v)		(x)(xi)	AT1G13900.1	mitochondria; envelope-outer			1	1	S	73.72	5.78
At1g16000	OEP9	outer envelope protein 9	unknown	(ii)			AT1G16000.1				1	1	_	9.29	9.79
At1g20816	OEP21-1	outer envelope protein 21-1	solute/ion transport	(i)(ii)(iii)	YES		AT1G20816.1		Ch/E/OM			0	_	19.78	9.51
At1g27300			unknown	(iii)			AT1G27300.1		??		1	1	_	22.42	4.99
At1g27390	Tom20-2	translocase of the outer membrane of mitochondria20-2	mito	(iii)		(x)(xi)	AT1G27390.1			mitochondrial outer membrane & mitochondrion & mitochondrial inner membrane	1	1	_	23.17	5.53
At1g34430	PDC E2	dihydrolipoamide acetyltransferase	other metabolism & regulation	(iv)	YES		AT1G34430.1	envelope-inner-peripheral-stromal-side	Ch/E & Ch/Th & Ch/S			0	C	48.31	8.8
At1g44170	ALDH3H1	3-chloroallyl aldehyde dehydrogenase/ aldehyde dehydrogenase (NAD)	other metabolism & regulation	(iv)			AT1G44170.1					0	_	53.16	8.43
At1g45170	OEP24-1	outer envelope protein 24-1	solute/ion transport	(i)(ii)(iii)(iv)			AT1G45170.1	envelope-outer				0	_	23.59	9.22
At1g63900	SP1	E3 ubiquitin ligase	proteolysis	(vi)			AT1G63900.1					0	S	37.91	8.22
At1g64850		calcium-binding EF hand family protein	unknown	(iv)	YES		AT1G64850.1		Ch/E		2	0	_	18.1	6.12
At1g67690	M3 protease	zincin-like metalloproteases family protein rekated to neurilysin	proteolysis	(iv)			AT1G67690.1					1	_	80.29	6.01
At1g68680			unknown	(iii)	YES		AT1G68680.1	not plastid			2	2	C	8.35	9.99
At1g70480	DUF220	Domain of Unknown Function 220	unknown	(iii)(iv)			AT1G70480.1					0	_	36.34	9.4
At1g76405	OEP21-2	outer envelope protein 21-2	solute/ion transport	(i)(ii)(iv)	YES		AT1G76405.2	envelope-outer	Ch/E/OM	chloroplast envelope		0	_	19.45	9.49
At1g77590	LACS9	long chain acyl-CoA synthetase 9	lipid metabolism	(i)(ii)(iii)(iv)	YES		AT1G77590.1	envelope-outer	Ch/E/IM	chloroplast		0	C	76.18	6.54
At1g80890	OEP9.2	outer envelope protein 9.2	unknown	(ii)			AT1G80890.1				1	1	_	8.81	9.79
At2g01320	WBC7	ABC-2 type transporter family protein	solute/ion transport	(ii)(iii)(iv)	YES		AT2G01320.1	envelope	Ch/E ??		4	4	_	78.9	5.71
At2g06010			unknown	(iv)			AT2G06010.1					0	_	21.54	7.78
At2g11810	MGD3	monogalactosyldiacylglycerol synthetase 3	lipid metabolism	(i)(ii)			AT2G11810.1	envelope-outer		chloroplast outer membrane		0	M	52.99	8.47
At2g16070	PDV2	Plastid Division 2	intracellular communication - division	(i)(ii)(iii)	YES		AT2G16070.2	envelope-outer	Ch/E/OM			0	_	33.64	5.27
At2g16640	Toc132	translocon at the outer envelope membrane of chloroplasts 132	protein import components and their homologs	(i)(ii)(iii)(iv)	YES		AT2G16640.1	envelope-outer	Ch/E/OM	chloroplast outer membrane		0	_	132.28	4.76
At2g17390	AKR2B	ankyrin repeat family protein	protein import components and their homologs	(iii)			AT2G17390.1					0	_	36.9	4.37
At2g17695	OEP23/DUF1990	outer envelope protein 23/domain of unknonw function 1990	solute/ion transport	(vii)	YES		AT2G17695.1	envelope	Ch/E ??			0	M	23.25	9.21
At2g19860	HXK2	hexokinase 2	carbohydrate metabolism & regulation	(iv)		(x)	AT2G19860.1	cytosol		mitochondrion		1	S	54.49	5.73
At2g20890	THF1/PSB29	thylakoid formation 1	intracellular communication - plasma membrane	(i)	YES		AT2G20890.1	thylakoid-peripheral-stromal-side; envelope-inner-peripheral-stromal-side	Ch/Th & Ch/E	thylakoid membrane (sensu Viridiplantae) & plastid stroma & chloroplast & plastid outer membrane & plastid inner membrane		0	C	33.8	9.2
At2g24440			unknown	(iii)			AT2G24440.1					0	_	20.71	8.93
At2g27490	ATCOAE	ATP binding / dephospho-CoA kinase	lipid metabolism	(iii)(iv)	YES		AT2G27490.1	peroxisome	Ch/E ?			0	_	25.75	9.54
At2g28900	OEP16-1	outer envelope protein 16-1	solute/ion transport	(i)(ii)(iii)(iv)	YES		AT2G28900.1	envelope-outer	Ch/E & Ch/Th			0	_	15.48	9.16
At2g32240	DUF869	Domain of Unknown Function 869	unknown	(iii)(iv)		(xi)	AT2G32240.1				1	1	_	148.62	4.74
At2g32650	PTAC18 like	similar to PTAC18 (PLASTID TRANSCRIPTIONALLY ACTIVE18)	unknown	(iv)			AT2G32650.1	plastid				0	C	16.27	8.86
At2g34590	PDC E1beta	pyruvate dehydrogenase complex E1 beta	other metabolism & regulation	(iv)	YES		AT2G34590.1	plastid	Ch/Th ?			0	C	44.02	5.53
At2g38670	PECT1	CTP : Ethanolaminephosphate Cytidylyltransferase	lipid metbaolism	(iv)		(x)	AT2G38670.1			mitochondrion	1	1	S	46.98	7.27
At2g43950	OEP37	outer envelope protein 37	solute/ion transport	(i)(ii)(iii)(iv)	YES		AT2G43950.1	envelope-outer	Ch/E/OM	chloroplast & chloroplast inner membrane		0	C	38.84	9.16
At2g44640			unknown	(iii)	YES		AT2G44640.1	envelope	Ch/E ?	chloroplast envelope		0	C	49.83	8.81
At2g47770	TSPO	outer membrane tryptophan-rich sensory protein	other metabolism & regulation	(ii)			AT2G47770.1				5	2	_	21.06	9.34
At3g01280	VDAC1	voltage dependent ion channel VDAC1	mito	(i)	YES	(x)	AT3G01280.1	mitochondria		mitochondrion		0	_	29.43	8.77
At3g01500	beta CA1	beta carbonic anhydrase-1	other metabolism & regulation	(iv)	YES		AT3G01500.3	plastid stroma	Ch/E & Ch/S	thylakoid membrane (sensu Viridiplantae)		0	C	36.14	5.46
At3g06510	SFR2/GGGT	SENSITIVE TO FREEZING 2/galactolipid:galactolipid galactosyltransferase	lipid metabolism	(ii)(iii)(iv)	YES		AT3G06510.1	envelope-outer	Ch/E/OM		1	2	S	70.78	8.8
At3g06960	TGD4	TRIGALACTOSYLDIACYLGLYCEROL 4 (involved in ER-to-plastid lipid transport)	lipid metabolism	(ii)	YES		AT3G06960.1	envelope-outer	Ch/E/OM ?			0	_	52.82	6.36
At3g11670	DGD1	digalactosyl diacylglycerol synthase 1	lipid metabolism	(i)(ii)			AT3G11670.1	envelope-outer		chloroplast outer membrane & mitochondrion		0	C	91.83	7.57
At3g12580	Hsc70-4	heat shock protein 70	cytosol	(iv)			AT3G12580.1	cytosol		cytosol		0	_	71.1	5.14
At3g16620	Toc120	translocon at the outer-envelope-membrane of chloroplasts 120	protein import components and their homologs	(i)(ii)(iii)(iv)			AT3G16620.1			chloroplast outer membrane		0	_	119.92	4.99
At3g16950	PDC E3	dihydrolipoamide dehydrogenase 1	other metbaolism	(iv)	YES		AT3G16950.1	plastid	Ch/E & Ch/S	chloroplast stroma		0	C	60.76	8.14
At3g17970	Toc64-III	translocon at the outer-envelope-membrane of chloroplasts 64	protein import components and their homologs	(i)(ii)(iii)(iv)	YES		AT3G17970.1	envelope-outer	Ch/E/OM			1	S	64.03	8.62
At3g21865	PEX22	PEOXIN 22, protein binding	peroxisome	(iv)			AT3G21865.1				1	1	_	31.4	7.76
At3g25690	CHUP1	CHLOROPLAST UNUSUAL POSITIONING 1	intracellular communication - actin-dependent movement	(ii)	YES		AT3G25690.1	envelope-outer	Ch/E			0	S	111.91	5.43
At3g25860	PDC E2	dihydrolipoamide acetyltransferase	other metabolism & regulation	(iv)	YES		AT3G25860.1	plastid	Ch/E & Ch/Th & Ch/S	chloroplast stroma		0	C	50.08	8.34
At3g26070	PAP/FBN3a	plastid-lipid-associated protein/ fibrillin 3a (FBN3a)	lipid metbaolism	(iv)	YES		AT3G26070.1	thylakoid-peripheral-stromal-side	Ch/Th & Ch/E	thylakoid membrane (sensu Viridiplantae)		0	C	27.16	9.71
At3g26740	CCL	light responsive protein-related - CCL (CCR-LIKE)	unknown	(iii)			AT3G26740.1	plastid	Ch/Th ?			0	C	15.31	4.56
At3g27820	MDAR4	monodehydroascorbate reductase 4	other metabolism & regulation	(iii)(iv)	YES		AT3G27820.1	peroxisome		peroxisomal membrane	2	1	M	53.53	8.36
At3g44160	P39/OEP80tr1	protein 39/outer envelope protein 80-truncate 1	protein import components and their homologs	(ii)			AT3G44160.1					0	_	39.01	9.19
At3g46030	histone H2B	histone H2B, putative	nucleus	(iii)			AT3G46030.1	nucleus				0	_	15.91	10.02
At3g46740	Toc75-III	translocon at the outer-envelope-membrane of chloroplasts 75	protein import components and their homologs	(i)(ii)(iii)(iv)	YES		AT3G46740.1	envelope-outer	Ch/E/OM	integral to chloroplast outer membrane		0	C	89.19	8.93
At3g46780	pTAC16	plastid transcriptionally active 16	transcription	(iv)	YES		AT3G46780.1	thylakoid	Ch/Th & Ch/E	thylakoid membrane (sensu Viridiplantae) & plastid chromosome		0	C	54.36	8.9
At3g48620	P36/OEP80tr2	protein 36/outer envelope protein-truncate 2	protein import components and their homologs	(ii)			AT3G48620.1					0	_	34.93	9.46
At3g49350		Ypt/Rab-GAP domain of gyp1p superfamily protein	unknown	(iii)			AT3G49350.1					0	C	61.79	8.67
At3g51870	PAPST1 homolog	3′-Phosphoadenosine 5′-Phosphosulfate Transporter 1 (rice)	solute/ion transport	(viii)	YES		AT3G51870.1	envelope	Ch/E/IM		2	2	C	41.72	9.7
At3g52230	OMP24 homolog		unknown	(i)(ii)(iii)	YES		AT3G52230.1	envelope-outer	Ch/E/OM	chloroplast outer membrane & thylakoid membrane (sensu Viridiplantae)		0	_	16.13	4.52
At3g52420	OEP7		unknown	(i)(ii)			AT3G52420.1					1	S	6.76	5.08
At3g53560	TPR protein	Tetratricopeptide repeat (TPR)-like superfamily protein	unknown	(iii)	YES		AT3G53560.1	plastid	Ch/E & Ch/Th	thylakoid membrane (sensu Viridiplantae)		0	C	38.67	6.58
At3g62880	OEP16-4	outer envelope protien 16-4	solute/ion transport	(i)(ii)			AT3G62880.2	plastid				0	_	14.07	9.01
At3g63150	MIRO2	mitochondrial RHO GTPase-2	mito	(iv)		(x)(xi)	AT3G63150.1	mitochondria			2	1	M	71.41	5.47
At3g63160	OEP6	outer envelope protein 6	unknown	(ii)	YES		AT3G63160.1	envelope-outer-integral	Ch/E & Ch/Th	chloroplast outer membrane & thylakoid membrane (sensu Viridiplantae)	1	1	_	7.26	9.05
At3g63170	FAP1	Fatty acid binding protein 1	lipid metabolism	(iii)	YES		AT3G63170.1	plastid stroma	Ch/E			0	C	30.4	6.97
At4g00550	DGD2	digalactosyl diacylglycerol synthase 2	lipid metabolism	(i)(ii)			AT4G00550.1	envelope-outer		chloroplast outer membrane		0	_	53.91	7.66
At4g02482		putative GTPase	unknown	(ii)			AT4G02482.1					0	_	14.88	7.83
At4g02510	Toc159	translocon at the outer-envelope-membrane of chloroplasts 159	protein import components and their homologs	(i)(ii)(iii)(iv)	YES		AT4G02510.1	envelope-outer	Ch/E/OM	chloroplast outer membrane		0	_	160.82	4.43
At4g05050	UBQ11	UBIQUITIN 11; protein binding	proteolysis	(iii)(iv)			AT4G05050.1			intracellular		0	_	25.69	6.86
At4g09080	Toc75-IV	translocon at the outer-envelope-memrbane of chloroplasts 75-IV	protein import components and their homologs	(i)(ii)			AT4G09080.1	envelope-outer		integral to chloroplast outer membrane		0	_	43.63	8.57
At4g14430	enoyl-CoA isomerase	delta3,delta2-enoyl CoA isomerase	peroxisome	(iii)			AT4G14430.1	peroxisome				0	_	25.77	8.48
At4g15440	HPL homolg	hydroperoxide lyase	lipid metabolism	(i)(ii)	YES		AT4G15440.1	envelope-outer				0	_	42.67	5.64
At4g15810	NTPase	putative P-loop containing NTPase	unknown	(ii)			AT4G15810.1					0	_	99.69	4.39
At4g16160	OEP16-2	outer envelope protien 16-2	solute/ion transport	(i)(ii)			AT4G16160.2	plastid				0	_	18.71	6.98
At4g16450	Complex I subunit	Complex I (NADH dehydrogenase) 20.9-kD subunit	mito	(iii)			AT4G16450.1	mitochondria		mitochondrion & mitochondrial membrane & NADH dehydrogenase complex (ubiquinone)	2	2	_	11.35	9.52
At4g17170	RAB2	Rab2-like GTP-binding protein	unknown	(iv)	YES		AT4G17170.1		na			0	_	23.17	6.96
At4g27680	NTPase	MSP1 protein, putative p-loop containing NTPase, intramitochondrial sorting protein, putative	unknown	(iii)(iv)			AT4G27680.1				1	1	S	44.2	5.85
At4g27990	YGGT-B protein	YGGT-B protein (likely not cyt6 biogenesis)	unknown	(iii)	YES		AT4G27990.1	plastid	Ch/E/IM	chloroplast envelope	3	0	C	23.71	11.28
At4g29130	HXK1	hexokinase 1	carbohydrate metabolism & regulation	(iii)(iv)	YES	(x)	AT4G29130.1	mitochondria	Ch/E/OM	mitochondrion		1	S	53.71	5.76
At4g31780	MGD1	monogalactosyldiacylglycerol synthetase 1	chl IEM	(iii)	YES		AT4G31780.2	envelope-inner	Ch/E/IM	chloroplast inner membrane		0	C	58.54	9.3
At4g32250	Tyrosine kinase		protein modification	(iii)(iv)	YES		AT4G32250.1	plastid	Ch/E		1	0	_	68.16	7.94
At4g35000	APX3	ascorbate peroxidase 3	peroxisome	(iii)(iv)	YES	(xi)	AT4G35000.1	peroxisome	na		1	1	_	31.57	6.47
At4g36650	pBrP	plant-specific TFIIB-related protein	transcription	(ix)			AT4G36650.1					0	M	55.67	5.84
At4g38920	vacuolar ATPase sub	vacuolar ATP synthase subunit C	vacuole	(iii)			AT4G38920.1	vacuole			3	4	S	16.57	8.62
At5g02500	HSC70-1	heat shock cognate protein 70-1	cytosol/nucleus	(iv)	YES		AT5G02500.1	nucleus; cytosol	Ch/E & other	cytosol		0	_	71.36	5.03
At5g05000	Toc34	translocon at the outer-envelope-membrane of chloroplasts 34	protein import components and their homologs	(i)(ii)(iii)(iv)	YES		AT5G05000.1	envelope-outer-integral	Ch/E/OM	chloroplast outer membrane		0	_	34.71	9.42
At5g06290	Prx B	2-Cys Peroxiredoxin B	stroma	(iv)	YES		AT5G06290.1	plastid stroma	Ch/S			0	C	29.78	5.55
At5g11560		catalytic	unknown	(iv)			AT5G11560.1	not plastid			1	1	S	108.87	6.33
At5g15090	VDAC3	Voltage dependent ion channel 3	mito	(i)	YES	(x)	AT5G15090.1	mitochondria		mitochondrion		0	_	29.21	7.84
At5g16870	PTH2 family	Peptidyl-tRNA hydrolase II family protein	protein synthesis	(iii)(iv)		(x)	AT5G16870.1					0	M	18.51	8.31
At5g17770	CBR	NADH-cytochrome b5 reductase	other metabolism & regulation	(iii)(iv)		(x)	AT5G17770.1	not plastid		cell wall (sensu Magnoliophyta)	1	1	S	31.49	8.57
At5g19620	OEP80/Toc75-V	outer envelope protein 80/translocon at the outer-envelope-membrane of chloroplasts 75-V	protein import components and their homologs	(i)(ii)(iv)	YES		AT5G19620.1	envelope-outer-integral	Ch/E/OM	chloroplast envelope		0	C	79.94	8.41
At5g20300	Toc90	translocon at the outer-envelope-membrane of chloroplasts 90	protein import components and their homologs	(i)(ii)(iv)			AT5G20300.1					0	_	89.33	8.22
At5g20410	MGD2	monogalactosyldiacylglycerol synthetase 2	lipid metabolism	(i)(ii)			AT5G20410.1	envelope-outer		chloroplast outer membrane		0	_	52.73	6.3
At5g20520	WAV2		unknown	(iv)		(x)	AT5G20520.1			organelle inner membrane & plasma membrane	1	1	S	34.34	9.1
At5g21920	YGGT-A	YGGT-A protein (likely not cyt6 biogenesis)	unknown	(iii)			AT5G21920.1		Ch/Th ?		2	0	C	27.27	9.51
At5g21990	OEP61-TPR	outer envelope protein 61-tetratricopeptide repeat protein	unknown	(ii)			AT5G21990.1	envelope-outer			1	1	_	60.76	5.66
At5g23190	CYP86B1	cytochrome P450, family 86, subfamily B, polypeptide 1	other metabolism & regulation	(i)			AT5G23190.1				2	2	_	64.33	6.51
At5g25900	KO1/GA3	cytochrome p450, family 701, subfamily A, polypeptide 3/ enti-kaurene oxidase 1	other metabolism & regulation	(ii)			AT5G25900.1	envelope-outer	Ch/E/IM ? & THY ?	chloroplast outer membrane	1	1	S	58.16	8.27
At5g27330		Prefoldin chaperone subunit family protein	unknown	(iii)			AT5G27330.1				1	1	C	72.01	5.82
At5g27540	EMB2473/MIRO1	EMB2473, mitochondrial RHO GTPase-1	mito	(iv)		(x)(xi)	AT5G27540.1	mitochondria	na	mitochondrion	1	1	_	72.32	5.17
At5g35210	PTM	PHD finger transcription factor	transcription	(ii)	YES		AT5G35210.1	nucleus; envelope-outer			4	5	_	189.21	7.92
At5g35360	CAC2/BC	acyl-CoA carboxylase biotin carboxylase subunit	chl IEM	(iv)	YES		AT5G35360.1	envelope-inner-peripheral-stromal-side	Ch/S			0	C	58.39	6.85
At5g42070			unknown	(iv)	YES		AT5G42070.1	plastid	Ch/E & Ch/Th	thylakoid membrane (sensu Viridiplantae)		0	C	17.68	8.88
At5g42960	OEP24-2	outer envelope protein 24-2	solute/ion transport	(i)(ii)	YES		AT5G42960.1	envelope-outer	Ch/E/OM			0	_	23.41	9.27
At5g43070	WPP1	WPP domain protein 1	unknown	(iii)			AT5G43070.1					0	C	16.63	4.46
At5g51020	CRL	CRUMPLED LEAF	unknown	(ii)(iii)(iv)	YES		AT5G51020.1	envelope-outer	Ch/E/OM			0	C	30.33	6.46
At5g53280	PDV1	Plastid Division 1	intracellular communication - division	(i)(ii)			AT5G53280.1	envelope-outer-integral			1	0	_	30.68	6.46
At5g56730	peptidase M16 family	peptidase M16 family	proteolysis	(iv)	YES	(xi)	AT5G56730.1	plastid	Ch/E		2	1	_	107.98	5.4
At5g58140	PHOT2	NON PHOTOTROPIC HYPOCOTYL 1-LIKE; kinase	intracellualr communication - actin-dependent movement	(iii)(iv)	YES		AT5G58140.1	plasma membrane; golgi; cytosol	na			0	C	102.47	7.05
At5g59840	RAB8A-like	Ras-related GTP-binding family protein	unknown	(iv)			AT5G59840.1		na			0	_	23.83	8.36
At5g64816			unknown	(iii)	YES		AT5G64816.1		Ch/E/IM			0	C	14.44	8.73

## Sheet: Table S1 reference
References
Chiu, C.C., Chen, L.J., and Li, H.M. (2010). Pea chloroplast DnaJ-J8 and Toc12 are encoded by the same gene and localized in the stroma. Plant Physiol 154, 1172-1182. doi: 10.1104/pp.110.161224.
Duncan, O., Van Der Merwe, M.J., Daley, D.O., and Whelan, J. (2013). The outer mitochondrial membrane in higher plants. Trends Plant Sci 18, 207-217. doi: 10.1016/j.tplants.2012.12.004.
Emanuelsson, O., Brunak, S., Von Heijne, G., and Nielsen, H. (2007). Locating proteins in the cell using TargetP, SignalP and related tools. Nat Protoc 2, 953-971. doi: 10.1038/nprot.2007.131.
Ferro, M., Brugiere, S., Salvi, D., Seigneurin-Berny, D., Court, M., Moyet, L., Ramus, C., Miras, S., Mellal, M., Le Gall, S., Kieffer-Jaquinod, S., Bruley, C., Garin, J., Joyard, J., Masselon, C., and Rolland, N. (2010). AT_CHLORO, a comprehensive chloroplast proteome database with subplastidial localization and curated information on envelope proteins. Mol Cell Proteomics 9, 1063-1084. doi: 10.…
Ferro, M., Salvi, D., Brugiere, S., Miras, S., Kowalski, S., Louwagie, M., Garin, J., Joyard, J., and Rolland, N. (2003). Proteomics of the chloroplast envelope membranes from Arabidopsis thaliana. Mol Cell Proteomics 2, 325-345. doi: 10.1074/mcp.M300005-MCP200.
Finn, R.D., Bateman, A., Clements, J., Coggill, P., Eberhardt, R.Y., Eddy, S.R., Heger, A., Hetherington, K., Holm, L., Mistry, J., Sonnhammer, E.L., Tate, J., and Punta, M. (2014). Pfam: the protein families database. Nucleic Acids Res 42, D222-230. doi: 10.1093/nar/gkt1223.
Froehlich, J.E., Wilkerson, C.G., Ray, W.K., Mcandrew, R.S., Osteryoung, K.W., Gage, D.A., and Phinney, B.S. (2003). Proteomic study of the Arabidopsis thaliana chloroplastic envelope membrane utilizing alternatives to traditional two-dimensional electrophoresis. J. Proteome Res. 2, 413-425.
Gigolashvili, T., Geier, M., Ashykhmina, N., Frerigmann, H., Wulfert, S., Krueger, S., Mugford, S.G., Kopriva, S., Haferkamp, I., and Flugge, U.I. (2012). The Arabidopsis thylakoid ADP/ATP carrier TAAC has an additional role in supplying plastidic phosphoadenosine 5'-phosphosulfate to the cytosol. Plant Cell 24, 4187-4204. doi: 10.1105/tpc.112.101964.
Gutierrez-Carbonell, E., Takahashi, D., Lattanzio, G., Rodriguez-Celma, J., Kehr, J., Soll, J., Philippar, K., Uemura, M., Abadia, J., and Lopez-Millan, A.F. (2014). The distinct functional roles of the inner and outer chloroplast envelope of Pea (Pisum sativum) as revealed by proteomic approaches. J Proteome Res 13, 2941-2953. doi: 10.1021/pr500106s.
Marty, N.J., Teresinski, H.J., Hwang, Y.T., Clendening, E.A., Gidda, S.K., Sliwinska, E., Zhang, D., Miernyk, J.A., Brito, G.C., Andrews, D.W., Dyer, J.M., and Mullen, R.T. (2014). New insights into the targeting of a subset of tail-anchored proteins to the outer mitochondrial membrane. Front Plant Sci 5, 426. doi: 10.3389/fpls.2014.00426.
Pollmann, S., Neu, D., Lehmann, T., Berkowitz, O., Schafer, T., and Weiler, E.W. (2006). Subcellular localization and tissue specific expression of amidase 1 from Arabidopsis thaliana. Planta 224, 1241-1253. doi: 10.1007/s00425-006-0304-2.
Sun, Q., Zybailov, B., Majeran, W., Friso, G., Olinares, P.D., and Van Wijk, K.J. (2009). PPDB, the Plant Proteomics Database at Cornell. Nucleic Acids Res 37, D969-974. doi: 10.1093/nar/gkn654.
